# Supplementary material for: Phosphate Solubilization and Plant Growth Promotion by Pantoea brenneri Soil Isolates
Source: Microorganisms. 2023 Apr 27;11(5):1136. doi: 10.3390/microorganisms11051136 (PMC10221785; doi:10.3390/microorganisms11051136)
Supplement: Supplementary file 1 [file microorganisms-11-01136-s001.zip]

Archive with 1 entries (1 files):
- microorganisms-2331964-supplementary.pdf
